# Supplementary material for: Construction and Curing Behavior of Underwater In Situ Repairing Coatings for Offshore Structures
Source: Polymers (Basel). 2024 Jan 23;16(3):306. doi: 10.3390/polym16030306 (PMC10857492; doi:10.3390/polym16030306)
Supplement: Supplementary file 1 [file polymers-16-00306-s001.zip]

Archive with 1 entries (1 files):
- polymers-2801818-supplementary.pdf
